# Supplementary material for: Drivers, Barriers and Unmet Needs Affecting Feline Vaccination Compliance: Insights from a Global Survey of Cat Owners and Veterinarians
Source: Vet Sci. 2026 Jun 30;13(7):646. doi: 10.3390/vetsci13070646 (PMC13431493; doi:10.3390/vetsci13070646)
Supplement: Supplementary file 1 [file vetsci-13-00646-s001.zip]

Archive with 2 entries (2 files):
- Global Feline Vaccines_VETS_Survey.docx
- Global Feline Vaccines_CAT OWNERS_Survey.docx
